# Supplementary material for: Barriers and Facilitators to Smart Healthcare Adoption Among Chinese Patients with Cardiovascular Disease and Their Caregivers: A Qualitative Study
Source: Healthcare (Basel). 2025 Nov 12;13(22):2881. doi: 10.3390/healthcare13222881 (PMC12652973; doi:10.3390/healthcare13222881)
Supplement: Supplementary file 1 [file healthcare-13-02881-s001.zip]

Archive with 1 entries (1 files):
- healthcare-3860647-supplementary.pdf
